# Supplementary material for: Genome-Wide Identification and Expression Profile of Farnesyl Pyrophosphate Synthase (FPS) Gene Family in Euphorbia Hirta L
Source: Int J Mol Sci. 2025 Jan 18;26(2):798. doi: 10.3390/ijms26020798 (PMC11765665; doi:10.3390/ijms26020798)
Supplement: Supplementary file 1 [file ijms-26-00798-s001.zip › Table S1.xlsx]

## Sheet: Table S1
Table S1. Identified genes under gene ontology enrichment analysis
GO ID	Description	out (8)	All (11282)	pvalue	p.adjust	Genes
GO:0006720	isoprenoid metabolic process	8	38	7.53e-21	6.78e-20	evm.model.Chr1.4476;evm.model.Chr3.2299;evm.model.Chr6.1591;evm.model.Chr6.1867;evm.model.Chr6.1868;evm.model.Chr6.1871;evm.model.Chr6.1874;evm.model.Chr8.1391
GO:0008299	isoprenoid biosynthetic process	8	38	7.53e-21	6.78e-20	evm.model.Chr1.4476;evm.model.Chr3.2299;evm.model.Chr6.1591;evm.model.Chr6.1867;evm.model.Chr6.1868;evm.model.Chr6.1871;evm.model.Chr6.1874;evm.model.Chr8.1391
GO:0044255	cellular lipid metabolic process	8	193	6.35e-15	3.81e-14	evm.model.Chr1.4476;evm.model.Chr3.2299;evm.model.Chr6.1591;evm.model.Chr6.1867;evm.model.Chr6.1868;evm.model.Chr6.1871;evm.model.Chr6.1874;evm.model.Chr8.1391
GO:0008610	lipid biosynthetic process	8	244	4.27e-14	1.92e-13	evm.model.Chr1.4476;evm.model.Chr3.2299;evm.model.Chr6.1591;evm.model.Chr6.1867;evm.model.Chr6.1868;evm.model.Chr6.1871;evm.model.Chr6.1874;evm.model.Chr8.1391
GO:0006629	lipid metabolic process	8	434	4.51e-12	1.62e-11	evm.model.Chr1.4476;evm.model.Chr3.2299;evm.model.Chr6.1591;evm.model.Chr6.1867;evm.model.Chr6.1868;evm.model.Chr6.1871;evm.model.Chr6.1874;evm.model.Chr8.1391
GO:0044711	single-organism biosynthetic process	8	492	1.24e-11	3.72e-11	evm.model.Chr1.4476;evm.model.Chr3.2299;evm.model.Chr6.1591;evm.model.Chr6.1867;evm.model.Chr6.1868;evm.model.Chr6.1871;evm.model.Chr6.1874;evm.model.Chr8.1391
GO:0044710	single-organism metabolic process	8	1396	5.4e-08	1.39e-07	evm.model.Chr1.4476;evm.model.Chr3.2299;evm.model.Chr6.1591;evm.model.Chr6.1867;evm.model.Chr6.1868;evm.model.Chr6.1871;evm.model.Chr6.1874;evm.model.Chr8.1391
GO:0044249	cellular biosynthetic process	8	2548	6.71e-06	1.51e-05	evm.model.Chr1.4476;evm.model.Chr3.2299;evm.model.Chr6.1591;evm.model.Chr6.1867;evm.model.Chr6.1868;evm.model.Chr6.1871;evm.model.Chr6.1874;evm.model.Chr8.1391
GO:1901576	organic substance biosynthetic process	8	2665	9.62e-06	1.92e-05	evm.model.Chr1.4476;evm.model.Chr3.2299;evm.model.Chr6.1591;evm.model.Chr6.1867;evm.model.Chr6.1868;evm.model.Chr6.1871;evm.model.Chr6.1874;evm.model.Chr8.1391
GO:0009058	biosynthetic process	8	2787	1.38e-05	2.48e-05	evm.model.Chr1.4476;evm.model.Chr3.2299;evm.model.Chr6.1591;evm.model.Chr6.1867;evm.model.Chr6.1868;evm.model.Chr6.1871;evm.model.Chr6.1874;evm.model.Chr8.1391
GO:0044763	single-organism cellular process	8	3405	6.84e-05	0.000112004	evm.model.Chr1.4476;evm.model.Chr3.2299;evm.model.Chr6.1591;evm.model.Chr6.1867;evm.model.Chr6.1868;evm.model.Chr6.1871;evm.model.Chr6.1874;evm.model.Chr8.1391
GO:0044237	cellular metabolic process	8	5941	0.00589954	0.00884931	evm.model.Chr1.4476;evm.model.Chr3.2299;evm.model.Chr6.1591;evm.model.Chr6.1867;evm.model.Chr6.1868;evm.model.Chr6.1871;evm.model.Chr6.1874;evm.model.Chr8.1391
GO:0044238	primary metabolic process	8	6546	0.0128215	0.0173718	evm.model.Chr1.4476;evm.model.Chr3.2299;evm.model.Chr6.1591;evm.model.Chr6.1867;evm.model.Chr6.1868;evm.model.Chr6.1871;evm.model.Chr6.1874;evm.model.Chr8.1391
GO:0044699	single-organism process	8	6589	0.0135114	0.0173718	evm.model.Chr1.4476;evm.model.Chr3.2299;evm.model.Chr6.1591;evm.model.Chr6.1867;evm.model.Chr6.1868;evm.model.Chr6.1871;evm.model.Chr6.1874;evm.model.Chr8.1391
GO:0071704	organic substance metabolic process	8	6790	0.0171853	0.0206223	evm.model.Chr1.4476;evm.model.Chr3.2299;evm.model.Chr6.1591;evm.model.Chr6.1867;evm.model.Chr6.1868;evm.model.Chr6.1871;evm.model.Chr6.1874;evm.model.Chr8.1391
GO:0008152	metabolic process	8	7054	0.0233211	0.0262362	evm.model.Chr1.4476;evm.model.Chr3.2299;evm.model.Chr6.1591;evm.model.Chr6.1867;evm.model.Chr6.1868;evm.model.Chr6.1871;evm.model.Chr6.1874;evm.model.Chr8.1391
GO:0009987	cellular process	8	7765	0.0502984	0.0532572	evm.model.Chr1.4476;evm.model.Chr3.2299;evm.model.Chr6.1591;evm.model.Chr6.1867;evm.model.Chr6.1868;evm.model.Chr6.1871;evm.model.Chr6.1874;evm.model.Chr8.1391
GO:0008150	biological_process	8	11282	1	1	evm.model.Chr1.4476;evm.model.Chr3.2299;evm.model.Chr6.1591;evm.model.Chr6.1867;evm.model.Chr6.1868;evm.model.Chr6.1871;evm.model.Chr6.1874;evm.model.Chr8.1391
