# Supplementary material for: Genome-Wide Identification and Expression Profile of Farnesyl Pyrophosphate Synthase (FPS) Gene Family in Euphorbia Hirta L
Source: Int J Mol Sci. 2025 Jan 18;26(2):798. doi: 10.3390/ijms26020798 (PMC11765665; doi:10.3390/ijms26020798)
Supplement: Supplementary file 1 [file ijms-26-00798-s001.zip › Table S2.xlsx]

## Sheet: Table S4 
Table S2. FPS proteins homologues and their interaction network with other proteins
#node1	node2	node1_string_id	node2_string_id	neighborhood_on_chromosome	gene_fusion	phylogenetic_cooccurrence	homology	coexpression	experimentally_determined_interaction	database_annotated	automated_textmining	combined_score
DPS	MVD2	3702.O80458	3702.F4JCU3	0.097	0	0	0	0	0	0	0.752	0.767
DPS	SQS2	3702.O80458	3702.O65688	0	0	0	0	0	0	0.8	0.154	0.823
DPS	IPP2	3702.O80458	3702.Q42553	0.107	0	0	0	0.061	0	0.48	0.217	0.612
DPS	MK	3702.O80458	3702.P46086	0.107	0	0	0	0.069	0	0	0.664	0.697
DPS	SPS3	3702.O80458	3702.Q5HZ00	0.072	0	0.208	0	0.068	0	0.271	0.672	0.806
DPS	SQS1	3702.O80458	3702.P53799	0	0	0	0	0	0	0.8	0.154	0.823
DPS	PSY1	3702.O80458	3702.P37271	0	0	0	0	0	0	0.8	0.2	0.833
DPS	HMGS	3702.O80458	3702.P54873	0.107	0	0	0	0	0	0	0.839	0.85
DPS	FPS2	3702.O80458	3702.Q43315	0.072	0	0	0	0.068	0	0.733	0.786	0.944
DPS	FPS1	3702.O80458	3702.Q09152	0.072	0	0	0	0.068	0	0.733	0.814	0.951
FPS1	MVD2	3702.Q09152	3702.F4JCU3	0.082	0	0	0	0.316	0.05	0.779	0.849	0.976
FPS1	SQS2	3702.Q09152	3702.O65688	0.083	0	0	0	0.273	0	0.782	0.48	0.914
FPS1	PSY1	3702.Q09152	3702.P37271	0.083	0	0	0	0.273	0	0.891	0.602	0.967
FPS1	MK	3702.Q09152	3702.P46086	0.109	0	0	0	0.171	0	0	0.889	0.911
FPS1	SQS1	3702.Q09152	3702.P53799	0.083	0	0	0	0.298	0	0.782	0.484	0.918
FPS1	HMGS	3702.Q09152	3702.P54873	0.069	0	0	0	0.394	0.07	0	0.936	0.962
FPS1	FPS2	3702.Q09152	3702.Q43315	0	0	0.048	0.984	0.083	0	0.65	0.053	0.672
FPS1	IPP2	3702.Q09152	3702.Q42553	0.101	0	0	0	0.204	0	0.833	0.309	0.906
FPS1	SPS3	3702.Q09152	3702.Q5HZ00	0	0	0	0	0	0.068	0.757	0.882	0.971
FPS1	ISPH	3702.Q09152	3702.Q94B35	0.09	0	0	0	0	0	0.9	0.826	0.982
FPS2	MVD2	3702.Q43315	3702.F4JCU3	0.082	0	0	0	0.489	0.05	0.779	0.86	0.983
FPS2	SQS2	3702.Q43315	3702.O65688	0.083	0	0	0	0.273	0	0.782	0.528	0.922
FPS2	PSY1	3702.Q43315	3702.P37271	0.083	0	0	0	0.273	0	0.891	0.622	0.968
FPS2	MK	3702.Q43315	3702.P46086	0.109	0	0	0	0.153	0	0	0.889	0.908
FPS2	SQS1	3702.Q43315	3702.P53799	0.083	0	0	0	0.285	0	0.782	0.741	0.958
FPS2	HMGS	3702.Q43315	3702.P54873	0.069	0	0	0	0.392	0.07	0	0.936	0.962
FPS2	IPP2	3702.Q43315	3702.Q42553	0.101	0	0	0	0.189	0	0.833	0.473	0.927
FPS2	SPS3	3702.Q43315	3702.Q5HZ00	0	0	0	0	0	0.068	0.757	0.863	0.966
FPS2	ISPH	3702.Q43315	3702.Q94B35	0.09	0	0	0	0	0	0.9	0.829	0.983
HMGS	MVD2	3702.P54873	3702.F4JCU3	0.144	0	0.308	0	0.547	0.077	0	0.959	0.988
HMGS	SQS2	3702.P54873	3702.O65688	0	0	0	0	0.74	0.045	0	0.568	0.883
HMGS	PSY1	3702.P54873	3702.P37271	0	0	0	0	0.74	0.045	0	0.782	0.941
HMGS	MK	3702.P54873	3702.P46086	0.158	0	0	0	0.295	0	0.394	0.977	0.99
HMGS	SQS1	3702.P54873	3702.P53799	0	0	0	0	0.74	0.045	0	0.83	0.954
HMGS	ISPH	3702.P54873	3702.Q94B35	0	0	0	0	0	0	0	0.911	0.911
HMGS	SPS3	3702.P54873	3702.Q5HZ00	0.069	0	0	0	0.262	0.07	0	0.918	0.941
HMGS	IPP2	3702.P54873	3702.Q42553	0.142	0	0	0	0.739	0	0	0.781	0.946
IPP2	MVD2	3702.Q42553	3702.F4JCU3	0.128	0	0	0	0.42	0	0.956	0.827	0.995
IPP2	SQS2	3702.Q42553	3702.O65688	0.118	0.088	0	0	0.295	0	0	0.372	0.596
IPP2	PSY1	3702.Q42553	3702.P37271	0.118	0	0	0	0.295	0	0	0.32	0.54
IPP2	MK	3702.Q42553	3702.P46086	0.144	0	0	0	0.162	0	0.141	0.799	0.86
IPP2	SQS1	3702.Q42553	3702.P53799	0.118	0.097	0	0	0.295	0	0	0.372	0.6
IPP2	SPS3	3702.Q42553	3702.Q5HZ00	0.101	0	0	0	0.107	0	0.779	0.333	0.865
IPP2	ISPH	3702.Q42553	3702.Q94B35	0	0	0	0	0.048	0	0.951	0.142	0.957
ISPH	MVD2	3702.Q94B35	3702.F4JCU3	0	0	0	0	0	0	0.9	0.9	0.989
ISPH	PSY1	3702.Q94B35	3702.P37271	0.113	0	0	0	0.165	0	0	0.753	0.801
ISPH	MK	3702.Q94B35	3702.P46086	0.069	0	0	0	0	0	0	0.813	0.818
ISPH	SPS3	3702.Q94B35	3702.Q5HZ00	0.09	0	0	0	0.048	0	0.9	0.803	0.98
MK	MVD2	3702.P46086	3702.F4JCU3	0.144	0	0.41	0	0.863	0	0.594	0.944	0.998
MK	SQS2	3702.P46086	3702.O65688	0	0	0	0	0.273	0	0	0.463	0.593
MK	PSY1	3702.P46086	3702.P37271	0	0	0	0	0.273	0	0	0.588	0.688
MK	SQS1	3702.P46086	3702.P53799	0	0	0	0	0.273	0	0	0.496	0.618
MK	SPS3	3702.P46086	3702.Q5HZ00	0.109	0	0	0	0.104	0	0	0.842	0.862
MVD2	SQS1	3702.F4JCU3	3702.P53799	0.068	0	0	0	0.294	0	0	0.356	0.54
MVD2	PSY1	3702.F4JCU3	3702.P37271	0.068	0	0	0	0.273	0	0	0.539	0.66
MVD2	SQS2	3702.F4JCU3	3702.O65688	0.068	0	0	0	0.273	0	0	0.572	0.684
MVD2	SPS3	3702.F4JCU3	3702.Q5HZ00	0.082	0	0	0	0.242	0	0.779	0.854	0.974
PSY1	SQS2	3702.P37271	3702.O65688	0	0	0	0	0.083	0	0.141	0.36	0.452
PSY1	SQS1	3702.P37271	3702.P53799	0	0	0	0	0	0	0.141	0.508	0.56
PSY1	SPS3	3702.P37271	3702.Q5HZ00	0.083	0	0	0	0.273	0	0.33	0.723	0.86
SPS3	SQS2	3702.Q5HZ00	3702.O65688	0.083	0	0	0	0.273	0	0.33	0.352	0.671
SPS3	SQS1	3702.Q5HZ00	3702.P53799	0.083	0	0	0	0.273	0	0.33	0.372	0.682
SQS1	SQS2	3702.P53799	3702.O65688	0	0	0.05	0.98	0.047	0	0.9	0.058	0.903
