# Supplementary material for: Genome-Wide Identification and Expression Profile of Farnesyl Pyrophosphate Synthase (FPS) Gene Family in Euphorbia Hirta L
Source: Int J Mol Sci. 2025 Jan 18;26(2):798. doi: 10.3390/ijms26020798 (PMC11765665; doi:10.3390/ijms26020798)
Supplement: Supplementary file 1 [file ijms-26-00798-s001.zip › Table S3.xlsx]

## Sheet: Sheet1
Table S3. List of primers used for qRT-PCR
Gene names	Forward primers (5’- 3’)	Reverse primers (5’-3’)
ACT1.2373	GACTCGGGTGATGGTGTGAG	GAAGGAGTAGCCACGCTCTG
EhFPS1	CACTATGGGAAACCCGATGC	CGGTAAAGATGCCCTGAAGA
EhFPS2	TGAGAGGGAAACTTACGAGAAGC	CTGGTTCCTACAAATCTTCCCCA
EhFPS3	GGTTGTGAAGGCTTTGGAAGTTT	GGCCTTAACTTTTGTGATGCTGT
EhFPS4	GGAGGAACTAACTGAAGAAGA	CAACCTAAACCAGCAAGG
EhFPS5	GGATTGCTACGGTGATCCCAA	AAGGCCTTCACAATCAGCCA
EhFPS6	TGTGCATTGCTAATGGCTGG	TTCCAAGGCCTTCACAACCA
EhFPS7	GACTCTCTGCGGTTGACAGT	GGGTCACCGTAGCAATCCAA
EhFPS8	AAAGGGAAATCCTATTATGTG	GAGCAGTCCGTTGGTGAA
