# Supplementary material for: Genome-Wide Identification and Expression Profile of Farnesyl Pyrophosphate Synthase (FPS) Gene Family in Euphorbia Hirta L
Source: Int J Mol Sci. 2025 Jan 18;26(2):798. doi: 10.3390/ijms26020798 (PMC11765665; doi:10.3390/ijms26020798)
Supplement: Supplementary file 1 [file ijms-26-00798-s001.zip › Table S4.xlsx]

## Sheet: Sheet1
Table S4. List of fusion expression vector primers
Primer name	Primer Sequence
EhFPS1F	ggacagggtacccggggatccATGGCGGATCTCAGGTCTTCT
EhFPS1R	caccatggtactagtgtcgacCTTTTGCCTCTTGTAAATTTTGAGC
EhFPS2F	ggacagggtacccggggatccATGAGCGATCCCAAGTCCAA
EhFPS2R	caccatggtactagtgtcgacACCGTTAGAAGCGGCAACTTG
EhFPS7F	ggacagggtacccggggatccATGGCAGATCTAAAGCCAGCTT
EhFPS7R	caccatggtactagtgtcgacCTTCTGTCTCTTGTACAGTTTTCCCA
